# Supplementary material for: Qualitative Analysis of a Twitter-Disseminated Survey Reveals New Patient Perspectives on the Impact of Urinary Tract Infection
Source: Antibiotics (Basel). 2022 Nov 23;11(12):1687. doi: 10.3390/antibiotics11121687 (PMC9774672; doi:10.3390/antibiotics11121687)
Supplement: Supplementary file 1 [file antibiotics-11-01687-s001.zip]

Archive with 1 entries (1 files):
- antibiotics-1971665-supplementary.pdf
